# Supplementary material for: Establishment and application of multiplex PCR method for detection of Trichophyton verrucosum, Microsporum canis, and Trichophyton mentagrophytes from cattle
Source: Front Vet Sci. 2025 Mar 24;12:1546586. doi: 10.3389/fvets.2025.1546586 (PMC11973286; doi:10.3389/fvets.2025.1546586)
Supplement: Supplementary file 3 [file Table_1.XLSX]

## Sheet: Sheet1
Table S1 Primers used in the multiplex PCR assay
Pathogen	Primer	Primer sequence (5′to 3′)	Size (bp)
T. verucosum	TAFP-1	F-CAGGGGGGTCCAGGTGTAT	581
	TAFP-4	R-CGTTGAGATGGCAAGTGTT
M. canis	QC6-1	F-TAAAGAAAGGCTAAATCCC	1513
	QC6-4	R-ATCCTGCTCGTTACCCAAG
T. mentagrophytes	XM-1	F-GTTCATATCAAGGACCAAG	371
	XM-4	R-TAAAAAGTAAGGAGCAAAA
