# Supplementary material for: Establishment and application of multiplex PCR method for detection of Trichophyton verrucosum, Microsporum canis, and Trichophyton mentagrophytes from cattle
Source: Front Vet Sci. 2025 Mar 24;12:1546586. doi: 10.3389/fvets.2025.1546586 (PMC11973286; doi:10.3389/fvets.2025.1546586)
Supplement: Supplementary file 4 [file Table_2.XLSX]

## Sheet: Sheet1
Table S2 The reaction component of single PCR
Component	Volume (µL)
Premix Taq (Ex Taq Version 2.0)	12
Primer F (20 µM)	1
Primer R (20 µM)	1
Template DNA (50–100 ng)	1
ddH2O	10
Total volume	25
