# Supplementary material for: Establishment and application of multiplex PCR method for detection of Trichophyton verrucosum, Microsporum canis, and Trichophyton mentagrophytes from cattle
Source: Front Vet Sci. 2025 Mar 24;12:1546586. doi: 10.3389/fvets.2025.1546586 (PMC11973286; doi:10.3389/fvets.2025.1546586)
Supplement: Supplementary file 5 [file Table_3.XLSX]

## Sheet: Sheet1
Table S3 Optimization of primer dose for multiplex PCR
Number	TAFP-1/TAFP-4（µL）	QC6-1/QC6-4（µL）	XM-1/XM-4（µL）
1	1	1	1
2	0.5	1	0.8
3	0.5	1	0.7
4	0.4	1	0.6
5	0.4	1	0.5
6	0.4	1	0.4
7	0.3	1	0.4
8	0.3	1	0.3
9	0.2	1	0.3
10	0.2	1	0.2
